# Supplementary material for: Eco-Engineered Biopolymer–Clay Composite for Phosphate IonRemoval: Synergistic Insights from Statistical and AI Modeling
Source: Polymers (Basel). 2025 Jun 28;17(13):1805. doi: 10.3390/polym17131805 (PMC12251723; doi:10.3390/polym17131805)
Supplement: Supplementary file 1 [file polymers-17-01805-s001.zip]

Archive with 1 entries (1 files):
- polymers-3700921-supplementary.pdf
